# Supplementary material for: Sensitive Detection of Various Forms of Hydrogen Sulfide via Highly Selective Naphthalimide-Based Fluorescent Probe
Source: Molecules. 2023 Aug 28;28(17):6299. doi: 10.3390/molecules28176299 (PMC10488666; doi:10.3390/molecules28176299)
Supplement: Supplementary file 1 [file molecules-28-06299-s001.zip]

Archive with 1 entries (1 files):
- molecules-2554021-supplementary.pdf
